# Supplementary material for: Two new species of Paraphytis (Hymenoptera, Aphelinidae) from Southwest China
Source: Zookeys. 2021 Mar 1;1021:53–63. doi: 10.3897/zookeys.1021.58962 (PMC7940321; doi:10.3897/zookeys.1021.58962)
Supplement: XML Treatment for Paraphytis [file zookeys.1021.58962-treatment1.xml]

<!DOCTYPE tp:taxon-treatment
  PUBLIC "-//TaxonX//DTD Taxonomic Treatment Publishing DTD v0 20100105//EN" "tax-treatment-NSO.dtd">
<tp:taxon-treatment xmlns:tp="http://www.plazi.org/taxpub"><tp:treatment-meta><kwd-group><label>Taxon classification</label><kwd><named-content xmlns:xlink="http://www.w3.org/1999/xlink" content-type="kingdom">Animalia</named-content></kwd><kwd><named-content xmlns:xlink="http://www.w3.org/1999/xlink" content-type="order">Hymenoptera</named-content></kwd><kwd><named-content xmlns:xlink="http://www.w3.org/1999/xlink" content-type="family">Aphelinidae</named-content></kwd></kwd-group><mixed-citation publication-type="journal"><person-group><name><surname>Chen</surname><given-names>Ye</given-names></name><name><surname>Chen</surname><given-names>Hai-feng</given-names></name><name><surname>Li</surname><given-names>Cheng-de</given-names></name></person-group><article-title>Two new species of <italic><tp:taxon-name><tp:taxon-name-part taxon-name-part-type="genus" reg="Paraphytis">Paraphytis</tp:taxon-name-part></tp:taxon-name></italic> (<tp:taxon-name><tp:taxon-name-part taxon-name-part-type="order">Hymenoptera</tp:taxon-name-part></tp:taxon-name>, <tp:taxon-name><tp:taxon-name-part taxon-name-part-type="family">Aphelinidae</tp:taxon-name-part></tp:taxon-name>) from Southwest China</article-title><source>Zookeys</source><day>01</day><month>3</month><year>2021</year><volume>1021</volume><fpage>53</fpage><lpage>63</lpage><pub-id pub-id-type="doi">10.3897/zookeys.1021.58962</pub-id></mixed-citation></tp:treatment-meta><tp:nomenclature><label>Genus</label><tp:taxon-name><object-id xmlns:xlink="http://www.w3.org/1999/xlink" content-type="arpha" xlink:type="simple">4E3768E8-74FB-5E20-BB35-7F136C41A0F7</object-id>
            <tp:taxon-name-part taxon-name-part-type="genus" reg="Paraphytis">Paraphytis</tp:taxon-name-part>
          </tp:taxon-name><tp:taxon-authority>Compere, 1925</tp:taxon-authority><tp:nomenclature-citation-list><tp:nomenclature-citation><tp:taxon-name>
                <tp:taxon-name-part taxon-name-part-type="genus" reg="Paraphytis">Paraphytis</tp:taxon-name-part>
              </tp:taxon-name><comment>Compere, 1925: 129. Type species: <tp:taxon-name><tp:taxon-name-part taxon-name-part-type="genus" reg="Paraphytis">Paraphytis</tp:taxon-name-part> <tp:taxon-name-part taxon-name-part-type="species" reg="vittata">vittata</tp:taxon-name-part></tp:taxon-name>, by monotypy. Synonymy under <tp:taxon-name><tp:taxon-name-part taxon-name-part-type="genus" reg="Marietta">Marietta</tp:taxon-name-part></tp:taxon-name> by <xref ref-type="bibr" rid="B2">Compere 1936</xref>: 311; synonymy under <tp:taxon-name><tp:taxon-name-part taxon-name-part-type="genus" reg="Aphytis">Aphytis</tp:taxon-name-part></tp:taxon-name> by <xref ref-type="bibr" rid="B4">DeBach and Rosen 1976</xref>: 541; revived by <xref ref-type="bibr" rid="B9">Kim and Heraty 2012</xref>: 544.</comment></tp:nomenclature-citation><tp:nomenclature-citation><tp:taxon-name>
                <tp:taxon-name-part taxon-name-part-type="genus" reg="Syediella">Syediella</tp:taxon-name-part>
              </tp:taxon-name><comment>Shafee, 1970: 144. Type species: <tp:taxon-name><tp:taxon-name-part taxon-name-part-type="genus" reg="Syediella">Syediella</tp:taxon-name-part> <tp:taxon-name-part taxon-name-part-type="species" reg="maculata">maculata</tp:taxon-name-part></tp:taxon-name>, by original designation. Synonymy under <tp:taxon-name><tp:taxon-name-part taxon-name-part-type="genus" reg="Aphytis">Aphytis</tp:taxon-name-part></tp:taxon-name> by <xref ref-type="bibr" rid="B5">Hayat 1982</xref>: 169 and under <tp:taxon-name><tp:taxon-name-part taxon-name-part-type="genus" reg="Paraphytis">Paraphytis</tp:taxon-name-part></tp:taxon-name> by <xref ref-type="bibr" rid="B9">Kim and Heraty 2012</xref>: 544.</comment></tp:nomenclature-citation></tp:nomenclature-citation-list></tp:nomenclature><tp:treatment-sec sec-type="diagnosis" id="SECID0EILAC"><title>Diagnosis.</title><p>Species of <italic><tp:taxon-name><tp:taxon-name-part taxon-name-part-type="genus" reg="Paraphytis">Paraphytis</tp:taxon-name-part></tp:taxon-name></italic> can be recognized by the following combination of characters: antenna (Figs <xref ref-type="fig" rid="F1">3</xref>, <xref ref-type="fig" rid="F2">15</xref>) with 6 or rarely 5 antennomeres; distinctly mottled forewings (Figs <xref ref-type="fig" rid="F1">6</xref>, <xref ref-type="fig" rid="F2">18</xref>) and heavily pigmented body (Figs <xref ref-type="fig" rid="F1">1</xref>, <xref ref-type="fig" rid="F2">11</xref>); mesopleuron convex, large and undivided; axilla with one seta (Figs <xref ref-type="fig" rid="F1">4</xref>, <xref ref-type="fig" rid="F2">16</xref>); propodeum more than 2× as long as metanotum and with crenulae on posterior margin (Figs <xref ref-type="fig" rid="F1">5</xref>, <xref ref-type="fig" rid="F1">10</xref>, <xref ref-type="fig" rid="F2">17</xref>, <xref ref-type="fig" rid="F2">22</xref>); seta anterior to propodeal spiracle thin and not flattened as in <italic><tp:taxon-name><tp:taxon-name-part taxon-name-part-type="genus" reg="Aphytis">Aphytis</tp:taxon-name-part></tp:taxon-name></italic> (Figs <xref ref-type="fig" rid="F1">4</xref>, <xref ref-type="fig" rid="F2">16</xref>; cf. fig. 243 in <xref ref-type="bibr" rid="B9">Kim and Heraty 2012</xref>).</p><sec sec-type="Key to Chinese species (female) of Paraphytis Compere" id="SECID0EYNAC"><title>Key to Chinese species (female) of <italic><tp:taxon-name><tp:taxon-name-part taxon-name-part-type="genus" reg="Paraphytis">Paraphytis</tp:taxon-name-part></tp:taxon-name></italic> Compere</title><table-wrap content-type="key" position="anchor" orientation="portrait"><table id="TID0EZEAC" rules="all"><tbody><tr><td rowspan="1" colspan="1">1</td><td rowspan="1" colspan="1">Antenna with 5 antennomeres</td><td rowspan="1" colspan="1">
                      <bold>2</bold>
                    </td></tr><tr><td rowspan="1" colspan="1">–</td><td rowspan="1" colspan="1">Antenna with 6 antennomeres</td><td rowspan="1" colspan="1">
                      <bold>3</bold>
                    </td></tr><tr><td rowspan="1" colspan="1">2</td><td rowspan="1" colspan="1">Clava with an incomplete transverse suture (cf. fig. 9B in <xref ref-type="bibr" rid="B7">Huang 1994</xref>) at about basal one third; dorsum of mesoscutum and mesoscutellum without dark longitudinal stripes; forewing mostly infuscate, with a hyaline crossband near apex (cf. fig. 9C in <xref ref-type="bibr" rid="B7">Huang 1994</xref>)</td><td rowspan="1" colspan="1">
                      <bold><italic><tp:taxon-name><tp:taxon-name-part taxon-name-part-type="genus" reg="Paraphytis">P.</tp:taxon-name-part> <tp:taxon-name-part taxon-name-part-type="species" reg="densiciliatus">densiciliatus</tp:taxon-name-part></tp:taxon-name></italic> (Huang)</bold>
                    </td></tr><tr><td rowspan="1" colspan="1">–</td><td rowspan="1" colspan="1">Clava without any sutures, dorsum of mesoscutum and mesoscutellum with 2 and 4 dark longitudinal stripes respectively (Figs <xref ref-type="fig" rid="F1">1</xref>, <xref ref-type="fig" rid="F1">4</xref>); forewing with a brown band below apex of submarginal vein, and with a broad infuscated patch below stigmal vein, otherwise uniformly hyaline (Fig. <xref ref-type="fig" rid="F1">6</xref>)</td><td rowspan="1" colspan="1">
                      <bold><italic><tp:taxon-name><tp:taxon-name-part taxon-name-part-type="genus" reg="Paraphytis">P.</tp:taxon-name-part> <tp:taxon-name-part taxon-name-part-type="species" reg="bannaensis">bannaensis</tp:taxon-name-part></tp:taxon-name></italic> sp. nov.</bold>
                    </td></tr><tr><td rowspan="1" colspan="1">3</td><td rowspan="1" colspan="1">Body extensively pale yellow, with 4 dark longitudinal stripes (Figs <xref ref-type="fig" rid="F2">11</xref>, <xref ref-type="fig" rid="F2">16</xref>) on dorsum of mesoscutum and mesoscutellum</td><td rowspan="1" colspan="1">
                      <bold>4</bold>
                    </td></tr><tr><td rowspan="1" colspan="1">–</td><td rowspan="1" colspan="1">Body extensively yellow or dark; if yellow, then without any dark longitudinal stripes, at most with some dark patches (cf. fig. 11E in <xref ref-type="bibr" rid="B7">Huang 1994</xref>)</td><td rowspan="1" colspan="1">
                      <bold>5</bold>
                    </td></tr><tr><td rowspan="1" colspan="1">4</td><td rowspan="1" colspan="1">Mesoscutellum with submedian dark longitudinal stripes that do not merge with lateral stripes at posterior margin (Figs <xref ref-type="fig" rid="F2">11</xref>, <xref ref-type="fig" rid="F2">16</xref>); forewing with delta area having “F” shaped pattern formed by dark and hyaline setae and dark membrane; forewing disc with pattern posterior to linea calva formed by a transparent round patch and other irregular transparent and dark patches (Fig. <xref ref-type="fig" rid="F2">18</xref>); clava relatively slender, 3.0–3.6× as long as wide</td><td rowspan="1" colspan="1">
                      <bold><italic><tp:taxon-name><tp:taxon-name-part taxon-name-part-type="genus" reg="Paraphytis">P.</tp:taxon-name-part> <tp:taxon-name-part taxon-name-part-type="species" reg="pseudovittatus">pseudovittatus</tp:taxon-name-part></tp:taxon-name></italic> sp. nov.</bold>
                    </td></tr><tr><td rowspan="1" colspan="1">–</td><td rowspan="1" colspan="1">Mesoscutellum with submedian dark longitudinal stripes merging with lateral stripes at posterior margin (cf. fig. 265 in <xref ref-type="bibr" rid="B12">Rosen and DeBach 1979</xref>); forewing with delta area having an infuscated ring formed by dark and hyaline setae, without dark membrane; forewing disc with different pattern posterior to linea calva formed mainly by several subelliptical transparent patches against a dark background (cf. fig. 268 in <xref ref-type="bibr" rid="B12">Rosen and DeBach 1979</xref>); clava about 2.5× as long as wide</td><td rowspan="1" colspan="1">
                      <bold><italic><tp:taxon-name><tp:taxon-name-part taxon-name-part-type="genus" reg="Paraphytis">P.</tp:taxon-name-part> <tp:taxon-name-part taxon-name-part-type="species" reg="vittatus">vittatus</tp:taxon-name-part></tp:taxon-name></italic> Compere</bold>
                    </td></tr><tr><td rowspan="1" colspan="1">5</td><td rowspan="1" colspan="1">Scape pale; forewing at most faintly infuscated; midlobe of mesoscutum about 1.6× as wide as long (cf. Fig. <xref ref-type="fig" rid="F1">10E</xref> in <xref ref-type="bibr" rid="B7">Huang 1994</xref>)</td><td rowspan="1" colspan="1">
                      <bold>6</bold>
                    </td></tr><tr><td rowspan="1" colspan="1">–</td><td rowspan="1" colspan="1">Scape with a dark brown oblique band apically; forewing with an “M” shaped transparent patch (cf. fig. 11C in <xref ref-type="bibr" rid="B7">Huang 1994</xref>); midlobe of mesoscutum 1.9× as wide as long (cf. fig. 11E in <xref ref-type="bibr" rid="B7">Huang 1994</xref>)</td><td rowspan="1" colspan="1">
                      <bold><italic><tp:taxon-name><tp:taxon-name-part taxon-name-part-type="genus" reg="Paraphytis">P.</tp:taxon-name-part> <tp:taxon-name-part taxon-name-part-type="species" reg="transversus">transversus</tp:taxon-name-part></tp:taxon-name></italic> (Huang)</bold>
                    </td></tr><tr><td rowspan="1" colspan="1">6</td><td rowspan="1" colspan="1">Mesofemur with a dark patch medially on outer surface; clava more than 2× as long as wide</td><td rowspan="1" colspan="1">
                      <bold><italic><tp:taxon-name><tp:taxon-name-part taxon-name-part-type="genus" reg="Paraphytis">P.</tp:taxon-name-part> <tp:taxon-name-part taxon-name-part-type="species" reg="angustus">angustus</tp:taxon-name-part></tp:taxon-name></italic> (Compere)</bold>
                    </td></tr><tr><td rowspan="1" colspan="1">–</td><td rowspan="1" colspan="1">Mesofemur pale; clava 1.8× as long as wide</td><td rowspan="1" colspan="1">
                      <bold><italic><tp:taxon-name><tp:taxon-name-part taxon-name-part-type="genus" reg="Paraphytis">P.</tp:taxon-name-part> <tp:taxon-name-part taxon-name-part-type="species" reg="breviclavatus">breviclavatus</tp:taxon-name-part></tp:taxon-name></italic> (Huang)</bold>
                    </td></tr></tbody></table></table-wrap></sec></tp:treatment-sec><tp:treatment-sec><!--Section generated to contain objects referenced in tp:taxon-treatment.--><fig id="F1" position="float" orientation="portrait"><object-id xmlns:xlink="http://www.w3.org/1999/xlink" content-type="doi" xlink:type="simple">10.3897/zookeys.1021.58962.figures1-10</object-id><object-id xmlns:xlink="http://www.w3.org/1999/xlink" content-type="arpha" xlink:type="simple">DFF9EAB1-6B4D-5966-A8F2-343750E373C6</object-id><label>Figures 1–10.</label><caption><p><italic><tp:taxon-name><tp:taxon-name-part taxon-name-part-type="genus" reg="Paraphytis">Paraphytis</tp:taxon-name-part> <tp:taxon-name-part taxon-name-part-type="species" reg="bannaensis">bannaensis</tp:taxon-name-part></tp:taxon-name></italic> sp. nov., holotype female (except Fig. <xref ref-type="fig" rid="F1">10</xref>) <bold>1</bold> body, dorsal view <bold>2</bold> head, frontal view <bold>3</bold> antenna, red arrows indicate measurements of length and width <bold>4</bold> mesosoma and propodeal seta <bold>5</bold> crenulae <bold>6</bold> forewing <bold>7</bold> submarginal vein <bold>8</bold> legs <bold>9</bold> metasoma <bold>10</bold> crenulae, paratype.</p></caption><graphic xmlns:xlink="http://www.w3.org/1999/xlink" xlink:href="zookeys-1021-053-g001.jpg" position="float" orientation="portrait" xlink:type="simple" id="oo_515317.jpg"><uri content-type="original_file" xlink:type="simple">https://binary.pensoft.net/fig/515317</uri></graphic></fig><fig id="F2" position="float" orientation="portrait"><object-id xmlns:xlink="http://www.w3.org/1999/xlink" content-type="doi" xlink:type="simple">10.3897/zookeys.1021.58962.figures11-22</object-id><object-id xmlns:xlink="http://www.w3.org/1999/xlink" content-type="arpha" xlink:type="simple">578DDCF0-E9A8-5842-B9FE-01F9ADC62DD1</object-id><label>Figures 11–22.</label><caption><p><italic><tp:taxon-name><tp:taxon-name-part taxon-name-part-type="genus" reg="Paraphytis">Paraphytis</tp:taxon-name-part> <tp:taxon-name-part taxon-name-part-type="species" reg="pseudovittatus">pseudovittatus</tp:taxon-name-part></tp:taxon-name></italic> sp. nov., holotype female (except Figs <xref ref-type="fig" rid="F2">14</xref>, <xref ref-type="fig" rid="F2">22</xref>) <bold>11</bold> body, dorsal view <bold>12</bold> head, frontal view <bold>13</bold> mandible <bold>14</bold> mandible, paratype <bold>15</bold> antenna <bold>16</bold> mesosoma and propodeal seta <bold>17</bold> crenulae <bold>18</bold> forewing <bold>19</bold> submarginal vein <bold>20</bold> legs <bold>21</bold> gaster <bold>22</bold> crenulae, paratype.</p></caption><graphic xmlns:xlink="http://www.w3.org/1999/xlink" xlink:href="zookeys-1021-053-g002.jpg" position="float" orientation="portrait" xlink:type="simple" id="oo_515318.jpg"><uri content-type="original_file" xlink:type="simple">https://binary.pensoft.net/fig/515318</uri></graphic></fig></tp:treatment-sec><ref-list><ref id="B2"><mixed-citation xmlns:xlink="http://www.w3.org/1999/xlink" xlink:type="simple"><person-group><name name-style="western"><surname>Compere</surname><given-names>H</given-names></name></person-group> (<year>1936</year>) <article-title>Notes on the classification of the <tp:taxon-name><tp:taxon-name-part taxon-name-part-type="family">Aphelinidae</tp:taxon-name-part></tp:taxon-name> with descriptions of new species.</article-title><source>University of California Publications in Entomology</source><volume>6</volume>(<issue>12</issue>): <fpage>277</fpage>–<lpage>322</lpage>.</mixed-citation></ref><ref id="B4"><mixed-citation xmlns:xlink="http://www.w3.org/1999/xlink" xlink:type="simple"><person-group><name name-style="western"><surname>DeBach</surname><given-names>P</given-names></name><name name-style="western"><surname>Rosen</surname><given-names>D</given-names></name></person-group> (<year>1976</year>) <article-title>Twenty new species of <italic><tp:taxon-name><tp:taxon-name-part taxon-name-part-type="genus">Aphytis</tp:taxon-name-part></tp:taxon-name></italic> (<tp:taxon-name><tp:taxon-name-part taxon-name-part-type="order">Hymenoptera</tp:taxon-name-part></tp:taxon-name>: <tp:taxon-name><tp:taxon-name-part taxon-name-part-type="family">Aphelinidae</tp:taxon-name-part></tp:taxon-name>) with notes and new combinations.</article-title><source>Annals of the Entomological Society of America</source><volume>69</volume>: <fpage>541</fpage>–<lpage>545</lpage>. <ext-link xlink:type="simple" ext-link-type="doi" xlink:href="10.1093/aesa/69.3.541">https://doi.org/10.1093/aesa/69.3.541</ext-link></mixed-citation></ref><ref id="B9"><mixed-citation xmlns:xlink="http://www.w3.org/1999/xlink" xlink:type="simple"><person-group><name name-style="western"><surname>Kim</surname><given-names>JW</given-names></name><name name-style="western"><surname>Heraty</surname><given-names>J</given-names></name></person-group> (<year>2012</year>) <article-title>A phylogenetic analysis of the genera of <tp:taxon-name><tp:taxon-name-part taxon-name-part-type="subfamily">Aphelininae</tp:taxon-name-part></tp:taxon-name> (<tp:taxon-name><tp:taxon-name-part taxon-name-part-type="order">Hymenoptera</tp:taxon-name-part></tp:taxon-name>: <tp:taxon-name><tp:taxon-name-part taxon-name-part-type="family">Aphelinidae</tp:taxon-name-part></tp:taxon-name>), with a generic key and descriptions of new taxa.</article-title><source>Systematic Entomology</source><volume>37</volume>: <fpage>479</fpage>–<lpage>549</lpage>. <ext-link xlink:type="simple" ext-link-type="doi" xlink:href="10.1111/j.1365-3113.2012.00625.x">https://doi.org/10.1111/j.1365-3113.2012.00625.x</ext-link></mixed-citation></ref><ref id="B5"><mixed-citation xmlns:xlink="http://www.w3.org/1999/xlink" xlink:type="simple"><person-group><name name-style="western"><surname>Hayat</surname><given-names>M</given-names></name></person-group> (<year>1982</year>) <article-title>On the taxonomic status of <italic><tp:taxon-name><tp:taxon-name-part taxon-name-part-type="genus">Syediella</tp:taxon-name-part></tp:taxon-name></italic> (<tp:taxon-name><tp:taxon-name-part taxon-name-part-type="order">Hymenoptera</tp:taxon-name-part></tp:taxon-name>: <tp:taxon-name><tp:taxon-name-part taxon-name-part-type="family">Aphelinidae</tp:taxon-name-part></tp:taxon-name>).</article-title><source>Colemania</source><volume>1</volume>(<issue>3</issue>): <fpage>169</fpage>–<lpage>170</lpage>.</mixed-citation></ref><ref id="B7"><mixed-citation xmlns:xlink="http://www.w3.org/1999/xlink" xlink:type="simple"><person-group><name name-style="western"><surname>Huang</surname><given-names>J</given-names></name></person-group> (<year>1994</year>) <source>Systematic Studies on <tp:taxon-name><tp:taxon-name-part taxon-name-part-type="family">Aphelinidae</tp:taxon-name-part></tp:taxon-name> of China (<tp:taxon-name><tp:taxon-name-part taxon-name-part-type="order">Hymenoptera</tp:taxon-name-part></tp:taxon-name>: <tp:taxon-name><tp:taxon-name-part taxon-name-part-type="superfamily">Chalcidoidea</tp:taxon-name-part></tp:taxon-name>).</source><publisher-name>Chongqing Publishing House</publisher-name>, <publisher-loc>Chongqing</publisher-loc>, <size units="page">348 pp</size>.</mixed-citation></ref><ref id="B12"><mixed-citation xmlns:xlink="http://www.w3.org/1999/xlink" xlink:type="simple"><person-group><name name-style="western"><surname>Rosen</surname><given-names>D</given-names></name><name name-style="western"><surname>DeBach</surname><given-names>P</given-names></name></person-group> (<year>1979</year>) <source>Species of <italic><tp:taxon-name><tp:taxon-name-part taxon-name-part-type="genus">Aphytis</tp:taxon-name-part></tp:taxon-name></italic> of the World. Dr. W.</source><publisher-name>Junk BV</publisher-name>, <publisher-loc>Publishers, The Hague</publisher-loc>, <size units="page">765 pp</size>. <ext-link xlink:type="simple" ext-link-type="doi" xlink:href="10.1007/978-94-009-9603-8">https://doi.org/10.1007/978-94-009-9603-8</ext-link></mixed-citation></ref></ref-list></tp:taxon-treatment>
