# Supplementary material for: Two new species of Paraphytis (Hymenoptera, Aphelinidae) from Southwest China
Source: Zookeys. 2021 Mar 1;1021:53–63. doi: 10.3897/zookeys.1021.58962 (PMC7940321; doi:10.3897/zookeys.1021.58962)
Supplement: XML Treatment for Paraphytis bannaensis [file zookeys.1021.58962-treatment2.xml]

<!DOCTYPE tp:taxon-treatment
  PUBLIC "-//TaxonX//DTD Taxonomic Treatment Publishing DTD v0 20100105//EN" "tax-treatment-NSO.dtd">
<tp:taxon-treatment xmlns:tp="http://www.plazi.org/taxpub"><tp:treatment-meta><kwd-group><label>Taxon classification</label><kwd><named-content xmlns:xlink="http://www.w3.org/1999/xlink" content-type="kingdom">Animalia</named-content></kwd><kwd><named-content xmlns:xlink="http://www.w3.org/1999/xlink" content-type="order">Hymenoptera</named-content></kwd><kwd><named-content xmlns:xlink="http://www.w3.org/1999/xlink" content-type="family">Aphelinidae</named-content></kwd></kwd-group><mixed-citation publication-type="journal"><person-group><name><surname>Chen</surname><given-names>Ye</given-names></name><name><surname>Chen</surname><given-names>Hai-feng</given-names></name><name><surname>Li</surname><given-names>Cheng-de</given-names></name></person-group><article-title>Two new species of <italic><tp:taxon-name><tp:taxon-name-part taxon-name-part-type="genus" reg="Paraphytis">Paraphytis</tp:taxon-name-part></tp:taxon-name></italic> (<tp:taxon-name><tp:taxon-name-part taxon-name-part-type="order">Hymenoptera</tp:taxon-name-part></tp:taxon-name>, <tp:taxon-name><tp:taxon-name-part taxon-name-part-type="family">Aphelinidae</tp:taxon-name-part></tp:taxon-name>) from Southwest China</article-title><source>Zookeys</source><day>01</day><month>3</month><year>2021</year><volume>1021</volume><fpage>53</fpage><lpage>63</lpage><pub-id pub-id-type="doi">10.3897/zookeys.1021.58962</pub-id></mixed-citation></tp:treatment-meta><tp:nomenclature><tp:taxon-name><object-id xmlns:xlink="http://www.w3.org/1999/xlink" content-type="arpha" xlink:type="simple">B8AE25C9-C0D4-55AD-9685-DD83C807EB72</object-id>
            <tp:taxon-name-part taxon-name-part-type="genus" reg="Paraphytis">Paraphytis</tp:taxon-name-part>
            <tp:taxon-name-part taxon-name-part-type="species" reg="bannaensis">bannaensis</tp:taxon-name-part>
            <object-id xmlns:xlink="http://www.w3.org/1999/xlink" content-type="zoobank" xlink:type="simple">http://zoobank.org/21D4E45E-F23E-4A0B-9824-1AF5C3B34EF8</object-id>
          </tp:taxon-name><tp:taxon-authority>Chen &amp; Li</tp:taxon-authority><tp:taxon-status xmlns:xlink="http://www.w3.org/1999/xlink" xlink:type="simple">sp. nov.</tp:taxon-status><xref ref-type="fig" rid="F1">Figs 1–10</xref></tp:nomenclature><tp:treatment-sec sec-type="type material" id="SECID0EWJAE"><title>Type material.</title><p><bold><italic>Holotype</italic></bold>: ♀ [on slide, A-Pa2020011], China, Yunnan Province, Xishuangbanna, Mengla County, Menglun Town (<named-content xmlns:xlink="http://www.w3.org/1999/xlink" content-type="dwc:verbatimCoordinates" xlink:type="simple"><named-content content-type="geo-json" specific-use="{&#34;type&#34;:&#34;Point&#34;,&#34;coordinates&#34;:[101.266333,21.904000]}" id="NCID0EEKAE" xlink:type="simple">21°54.24'N, 101°15.98'E</named-content></named-content>﻿﻿, elevation ca 541 m), 13.v.2019, Zi-long Bai, Zhi-gang Chen, Cheng Wang, Hao Yu leg; deposited in <abbrev xmlns:xlink="http://www.w3.org/1999/xlink" content-type="institution" xlink:title="Langfang Normal University" id="ABBRID0EJKAE" xlink:type="simple">LFNU</abbrev>. <bold><italic>Paratypes</italic></bold>: 17♀♀ [10♀♀ on slides, A-Pa202001– A-Pa2020010; 7♀♀ in alcohol, <abbrev xmlns:xlink="http://www.w3.org/1999/xlink" content-type="institution" xlink:title="Langfang Normal University" id="ABBRID0ERKAE" xlink:type="simple">LFNU</abbrev>], same data as holotype. 1♀ [on slide, A-Pa2020012, <abbrev xmlns:xlink="http://www.w3.org/1999/xlink" content-type="institution" xlink:title="Langfang Normal University" id="ABBRID0EWKAE" xlink:type="simple">LFNU</abbrev>], CHINA, Yunnan Province, Xishuangbanna, Mengla County, Menglun Town (<named-content xmlns:xlink="http://www.w3.org/1999/xlink" content-type="dwc:verbatimCoordinates" xlink:type="simple"><named-content content-type="geo-json" specific-use="{&#34;type&#34;:&#34;Point&#34;,&#34;coordinates&#34;:[101.279833,21.905667]}" id="NCID0E5KAE" xlink:type="simple">21°54.34'N, 101°16.79'E</named-content></named-content>, elevation ca 618 m), 2.v.2019, Zi-long Bai, Zhi-gang Chen, Cheng Wang, Yan-feng Tong, Hao Yu leg.</p></tp:treatment-sec><tp:treatment-sec sec-type="diagnosis" id="SECID0EDLAE"><title>Diagnosis.</title><p><italic><tp:taxon-name><tp:taxon-name-part taxon-name-part-type="genus" reg="Paraphytis">Paraphytis</tp:taxon-name-part> <tp:taxon-name-part taxon-name-part-type="species" reg="bannaensis">bannaensis</tp:taxon-name-part></tp:taxon-name></italic> sp. nov. can be distinguished from other species in this genus by the following combination of characters: 5 antennomeres, midlobe of mesoscutum with two dark stripes, mostly dark brown profemur, dark tarsomeres, forewing with a brown band below apex of submarginal vein, with a broad infuscated patch below stigmal vein, and relatively long ovipositor which at least 2.0× as long as mesotibia.</p></tp:treatment-sec><tp:treatment-sec sec-type="description" id="SECID0EULAE"><title>Description.</title><p><bold>Female.</bold> Holotype. Length 0.8 <abbrev xmlns:xlink="http://www.w3.org/1999/xlink" xlink:title="millimetres" id="ABBRID0E3LAE" xlink:type="simple">mm</abbrev>.</p><p><bold><italic>Coloration</italic></bold> (Fig. <xref ref-type="fig" rid="F1">1</xref>). Head mostly pale yellow, with vertex orange yellow, lower half of malar space and mouth margin dark. Occipital foramen with a dark brown transverse line on upper margin, and with lateral margins dark brown. Ocelli orange red. Setae on head dark. Antenna with funicle segments and distal half of clava dark brown, remainder yellow somewhat suffused with brown. Mandible brown with apex darker. Pronotum yellow but with central region and posterior margin dark. General coloration of mesosoma (Fig. <xref ref-type="fig" rid="F1">1</xref>) yellow, but with dark markings as followings: anterior margin of midlobe of mesoscutum and notauli; midlobe with a pair of submedian longitudinal stripes, which curve out at anterior ends; mesoscutellum with similar submedian longitudinal stripes as on midlobe, and additionally with two oblique stripes along lateral margins (not clearly visible in Fig. <xref ref-type="fig" rid="F1">1</xref>, but in the fresh specimen the lateral oblique stripes obviously merge with the submedian stripes at each posterior margin). Mesopleuron with posterior half dark brown; propodeum with lateral sides brown, and with a dark “V” shaped streak along posterior margin. Forewing (Fig. <xref ref-type="fig" rid="F1">6</xref>) with veins and posterior margin brown; disc with an oblique brown band below apex of submarginal vein, and with broad infuscated patch below stigmal vein and area around stigmal vein darker. Legs (Fig. <xref ref-type="fig" rid="F1">8</xref>) pale yellow with brown parts as followings: extreme base of procoxae; profemur dorsally except apical one third; protibiae with a broad ring basally; mesofemur with dorsal surface and distal one third; mesotibia with two rings, one near base, the other on medial area; base of metacoxae, metafemur with a curved band on dorsal surface distally, metatibia pigmented as mesotibia; all tarsomeres brown, with basitarsi darker. Metasoma (Figs <xref ref-type="fig" rid="F1">1</xref>, <xref ref-type="fig" rid="F1">9</xref>) with petiole dark, Gt<sub>1–5</sub> each with pale brown to brown bands on dorsal surface medially and dark bands on lateral sides, the median bands connecting the lateral bands on Gt<sub>1</sub> and Gt<sub>5</sub>; Gt<sub>6</sub> brown, the following two tergites pale yellow. Ovipositor brown.</p><fig id="F1" position="float" orientation="portrait"><object-id xmlns:xlink="http://www.w3.org/1999/xlink" content-type="doi" xlink:type="simple">10.3897/zookeys.1021.58962.figures1-10</object-id><object-id xmlns:xlink="http://www.w3.org/1999/xlink" content-type="arpha" xlink:type="simple">DFF9EAB1-6B4D-5966-A8F2-343750E373C6</object-id><label>Figures 1–10.</label><caption><p><italic><tp:taxon-name><tp:taxon-name-part taxon-name-part-type="genus" reg="Paraphytis">Paraphytis</tp:taxon-name-part> <tp:taxon-name-part taxon-name-part-type="species" reg="bannaensis">bannaensis</tp:taxon-name-part></tp:taxon-name></italic> sp. nov., holotype female (except Fig. <xref ref-type="fig" rid="F1">10</xref>) <bold>1</bold> body, dorsal view <bold>2</bold> head, frontal view <bold>3</bold> antenna, red arrows indicate measurements of length and width <bold>4</bold> mesosoma and propodeal seta <bold>5</bold> crenulae <bold>6</bold> forewing <bold>7</bold> submarginal vein <bold>8</bold> legs <bold>9</bold> metasoma <bold>10</bold> crenulae, paratype.</p></caption><graphic xmlns:xlink="http://www.w3.org/1999/xlink" xlink:href="zookeys-1021-053-g001.jpg" position="float" orientation="portrait" xlink:type="simple" id="oo_515317.jpg"><uri content-type="original_file" xlink:type="simple">https://binary.pensoft.net/fig/515317</uri></graphic></fig><p><bold><italic>Head</italic></bold> (Fig. <xref ref-type="fig" rid="F1">2</xref>), in frontal view, 0.8× as high as wide; weakly reticulated. Frontovertex 0.4× head width, with two pairs of long setae, one on vertex and another along occipital margin, and with about 20 short brown setae. Ocellar triangle (Fig. <xref ref-type="fig" rid="F1">1</xref>) with apical angle 94°. Mandible bidentate. Antenna (Fig. <xref ref-type="fig" rid="F1">3</xref>) with 5 antennomeres, scape 5.0× as long as wide, slightly shorter than clava; pedicel 2.0× as long as wide, 1.2× as long as <abbrev xmlns:xlink="http://www.w3.org/1999/xlink" xlink:title="funicle segments 1" id="ABBRID0EOPAE" xlink:type="simple">F1</abbrev> and <abbrev xmlns:xlink="http://www.w3.org/1999/xlink" xlink:title="funicle segments 2" id="ABBRID0ESPAE" xlink:type="simple">F2</abbrev> combined; <abbrev xmlns:xlink="http://www.w3.org/1999/xlink" xlink:title="funicle segments 1" id="ABBRID0EWPAE" xlink:type="simple">F1</abbrev> triangular, ventral margin longer than dorsal margin, a little longer than wide; <abbrev xmlns:xlink="http://www.w3.org/1999/xlink" xlink:title="funicle segments 2" id="ABBRID0E1PAE" xlink:type="simple">F2</abbrev> trapezoidal, dorsal margin 1.6× longer than ventral margin, 0.8× as long as wide, subequal to <abbrev xmlns:xlink="http://www.w3.org/1999/xlink" xlink:title="funicle segments 1" id="ABBRID0E5PAE" xlink:type="simple">F1</abbrev> in length, 1.7× width of <abbrev xmlns:xlink="http://www.w3.org/1999/xlink" xlink:title="funicle segments 1" id="ABBRID0ECQAE" xlink:type="simple">F1</abbrev>; clava slightly curved medially, 4.1× as long as wide with 7 longitudinal sensilla. Measurements, length (width): scape 112.5 (22.5); pedicel 45 (22.5); <abbrev xmlns:xlink="http://www.w3.org/1999/xlink" xlink:title="funicle segments 1" id="ABBRID0EGQAE" xlink:type="simple">F1</abbrev> 17.5 (15); <abbrev xmlns:xlink="http://www.w3.org/1999/xlink" xlink:title="funicle segments 2" id="ABBRID0EKQAE" xlink:type="simple">F2</abbrev> 20 (25); clava 145 (35).</p><p><bold><italic>Mesosoma</italic></bold> (Figs <xref ref-type="fig" rid="F1">4</xref>, <xref ref-type="fig" rid="F1">5</xref>). Dorsum of mesosoma reticulate, with sculpture on dark areas more evident. Mesoscutum with midlobe 0.6× as long as wide, about as long as mesoscutellum, and with 12 setae; lateral lobe of mesoscutum with 4 setae; axilla with 1 seta; mesoscutellum pentagonal, 0.6× as long as wide with 2 pairs of setae. Distance between anterior pair of scutellar setae 1.4× that between posterior pair. Placoid sensilla just mesad of anterior scutellar setae, and distance between sensilla about equal to distance between the posterior scutellar setae. Metanotum narrow. Propodeum with a thin seta (Fig. <xref ref-type="fig" rid="F1">4</xref>, inset) anterior to propodeal spiracle, 4.7× length of metanotum, and posterior margin with 5 (left side) + 6 (right side) crenulae (Fig. <xref ref-type="fig" rid="F1">5</xref>).</p><p><bold><italic>Wings</italic>.</bold> Forewing (Figs <xref ref-type="fig" rid="F1">6</xref>, <xref ref-type="fig" rid="F1">7</xref>) 2.6× as long as wide, marginal setae 0.1× wing width. Costal cell 0.7× length of marginal vein, with 4 fine setae medially and 2 coarse setae apically; submarginal vein (Fig. <xref ref-type="fig" rid="F1">7</xref>) with 5 setae and 18 bullae; marginal vein with 9 setae along anterior margin; basal cell with about 17 setae in nearly 4 transverse lines. Hind wing hyaline, 5.0× as long as wide, with marginal setae 0.5× wing width. Measurements, length (width): forewing 760 (290); costal cell 150; submarginal vein 130; marginal vein 230; stigma vein 15; hind win, 600 (120); marginal setae of hind wing 60.</p><p><bold><italic>Legs</italic></bold> (Fig. <xref ref-type="fig" rid="F1">8</xref>). Mesotibial spur as long as corresponding basitarsus. Length measurements: mesotibia 190; mesotibial spur 75; mesobasitarsus 75.</p><p><bold><italic>Metasoma</italic></bold> (Fig. <xref ref-type="fig" rid="F1">9</xref>). Petiole strongly reticulated on central area just below crenulae. Gt<sub>1–5</sub> with elongate reticulations on lateral sides, Gt<sub>5</sub> with imbricate sculpture on dorsal surface. Setation of tergites on dorsal surface as follows: Gt<sub>1</sub> with 3 setae on each side, Gt<sub>2</sub> with 4 setae on left side and 3 setae on right side (4+3), Gt<sub>3</sub> 5+4, Gt<sub>4</sub> 4+4, Gt<sub>5</sub> 4+4, Gt<sub>6</sub> and Gt<sub>7</sub> each with 10 setae, Gt<sub>8</sub> with 4 setae. Ovipositor originating from apex of Gt<sub>1</sub>, 2.4× as long as mesotibia, and slightly exerted. Second valvifer 3.1× as long as third valvula; third valvula with several pale setae apically, and 1.5× as long as mesobasitarsus. Length measurements: ovipositor 450; second valvifer 340; third valvula 110.</p><p><bold>Male.</bold> Unknown.</p></tp:treatment-sec><tp:treatment-sec sec-type="variation" id="SECID0EITAE"><title>Variation.</title><p>Scape 5.0–6.4× as long as wide, clava 3.6–4.8× as long as wide. Forewing 2.6–2.9× as long as wide, hind wing 5.0–5.7× as long as wide. Basal cell with 15–22 setae. Posterior margin of propodeum with 5+6 to 6+7 crenulae (Figs <xref ref-type="fig" rid="F1">5</xref>, <xref ref-type="fig" rid="F1">10</xref>). Gt<sub>2–5</sub> each with 7–10 setae. Ovipositor originating from apex of Gt<sub>1</sub> to apex of Gt<sub>2</sub>, and 2.1–2.4× as long as mesotibia.</p></tp:treatment-sec><tp:treatment-sec sec-type="remarks" id="SECID0E3TAE"><title>Remarks.</title><p>This species resembles <italic><tp:taxon-name><tp:taxon-name-part taxon-name-part-type="genus" reg="Paraphytis">P.</tp:taxon-name-part> <tp:taxon-name-part taxon-name-part-type="species" reg="maculatus">maculatus</tp:taxon-name-part></tp:taxon-name></italic> (Shafee), with both having 5 antennomeres and similar coloration. They can be distinguished from each other by the following: midlobe of mesoscutum with only a pair of submedian longitudinal dark brown stripes, which are obviously curving out at anterior ends (vs with four longitudinal brown stripes, and with the pair of submedian stripes not curving out at anterior ends in <italic><tp:taxon-name><tp:taxon-name-part taxon-name-part-type="genus" reg="Paraphytis">P.</tp:taxon-name-part> <tp:taxon-name-part taxon-name-part-type="species" reg="maculatus">maculatus</tp:taxon-name-part></tp:taxon-name></italic>, cf. fig. 467 in <xref ref-type="bibr" rid="B12">Rosen and DeBach 1979</xref>; fig. 151 in <xref ref-type="bibr" rid="B6">Hayat 1998</xref>; fig. 39 in <xref ref-type="bibr" rid="B9">Kim and Heraty 2012</xref>); legs with profemur extensively brown and all tarsomeres brown to dark brown (vs profemur pale yellow somewhat faintly suffused with dusky distally, tarsomeres mostly pale except all basitarsi and the second tarsomere of fore leg dark brown); forewing with a brown band and broad infuscated patch, without a patch of thick, darker setae in middle of proximal margin of linea calva (vs with only an oval infuscated patch below stigmal vein and with a patch of thick, darker setae in middle of proximal margin of the linea calva cf. fig. 152 in <xref ref-type="bibr" rid="B6">Hayat 1998</xref>); Ovipositor at least 2.0× as long as mesotibia (vs less than 2.0×).</p></tp:treatment-sec><tp:treatment-sec sec-type="host" id="SECID0EIVAE"><title>Host.</title><p>Unknown.</p></tp:treatment-sec><tp:treatment-sec sec-type="etymology" id="SECID0ENVAE"><title>Etymology.</title><p>Named after the locality of type specimen.</p></tp:treatment-sec><tp:treatment-sec sec-type="distribution" id="SECID0ESVAE"><title>Distribution.</title><p>China (Xishuangbanna of Yunnan Province).</p></tp:treatment-sec><ref-list><ref id="B12"><mixed-citation xmlns:xlink="http://www.w3.org/1999/xlink" xlink:type="simple"><person-group><name name-style="western"><surname>Rosen</surname><given-names>D</given-names></name><name name-style="western"><surname>DeBach</surname><given-names>P</given-names></name></person-group> (<year>1979</year>) <source>Species of <italic><tp:taxon-name><tp:taxon-name-part taxon-name-part-type="genus">Aphytis</tp:taxon-name-part></tp:taxon-name></italic> of the World. Dr. W.</source><publisher-name>Junk BV</publisher-name>, <publisher-loc>Publishers, The Hague</publisher-loc>, <size units="page">765 pp</size>. <ext-link xlink:type="simple" ext-link-type="doi" xlink:href="10.1007/978-94-009-9603-8">https://doi.org/10.1007/978-94-009-9603-8</ext-link></mixed-citation></ref><ref id="B6"><mixed-citation xmlns:xlink="http://www.w3.org/1999/xlink" xlink:type="simple"><person-group><name name-style="western"><surname>Hayat</surname><given-names>M</given-names></name></person-group> (<year>1998</year>) <article-title><tp:taxon-name><tp:taxon-name-part taxon-name-part-type="family">Aphelinidae</tp:taxon-name-part></tp:taxon-name> of India (<tp:taxon-name><tp:taxon-name-part taxon-name-part-type="order">Hymenoptera</tp:taxon-name-part></tp:taxon-name>: <tp:taxon-name><tp:taxon-name-part taxon-name-part-type="superfamily">Chalcidoidea</tp:taxon-name-part></tp:taxon-name>): A taxonomic revision.</article-title><source>Memoirs on Entomology, International</source><volume>13</volume>: <fpage>1</fpage>–<lpage>416</lpage>.</mixed-citation></ref><ref id="B9"><mixed-citation xmlns:xlink="http://www.w3.org/1999/xlink" xlink:type="simple"><person-group><name name-style="western"><surname>Kim</surname><given-names>JW</given-names></name><name name-style="western"><surname>Heraty</surname><given-names>J</given-names></name></person-group> (<year>2012</year>) <article-title>A phylogenetic analysis of the genera of <tp:taxon-name><tp:taxon-name-part taxon-name-part-type="subfamily">Aphelininae</tp:taxon-name-part></tp:taxon-name> (<tp:taxon-name><tp:taxon-name-part taxon-name-part-type="order">Hymenoptera</tp:taxon-name-part></tp:taxon-name>: <tp:taxon-name><tp:taxon-name-part taxon-name-part-type="family">Aphelinidae</tp:taxon-name-part></tp:taxon-name>), with a generic key and descriptions of new taxa.</article-title><source>Systematic Entomology</source><volume>37</volume>: <fpage>479</fpage>–<lpage>549</lpage>. <ext-link xlink:type="simple" ext-link-type="doi" xlink:href="10.1111/j.1365-3113.2012.00625.x">https://doi.org/10.1111/j.1365-3113.2012.00625.x</ext-link></mixed-citation></ref></ref-list></tp:taxon-treatment>
