# Supplementary material for: Two new species of Paraphytis (Hymenoptera, Aphelinidae) from Southwest China
Source: Zookeys. 2021 Mar 1;1021:53–63. doi: 10.3897/zookeys.1021.58962 (PMC7940321; doi:10.3897/zookeys.1021.58962)
Supplement: XML Treatment for Paraphytis pseudovittatus [file zookeys.1021.58962-treatment3.xml]

<!DOCTYPE tp:taxon-treatment
  PUBLIC "-//TaxonX//DTD Taxonomic Treatment Publishing DTD v0 20100105//EN" "tax-treatment-NSO.dtd">
<tp:taxon-treatment xmlns:tp="http://www.plazi.org/taxpub"><tp:treatment-meta><kwd-group><label>Taxon classification</label><kwd><named-content xmlns:xlink="http://www.w3.org/1999/xlink" content-type="kingdom">Animalia</named-content></kwd><kwd><named-content xmlns:xlink="http://www.w3.org/1999/xlink" content-type="order">Hymenoptera</named-content></kwd><kwd><named-content xmlns:xlink="http://www.w3.org/1999/xlink" content-type="family">Aphelinidae</named-content></kwd></kwd-group><mixed-citation publication-type="journal"><person-group><name><surname>Chen</surname><given-names>Ye</given-names></name><name><surname>Chen</surname><given-names>Hai-feng</given-names></name><name><surname>Li</surname><given-names>Cheng-de</given-names></name></person-group><article-title>Two new species of <italic><tp:taxon-name><tp:taxon-name-part taxon-name-part-type="genus" reg="Paraphytis">Paraphytis</tp:taxon-name-part></tp:taxon-name></italic> (<tp:taxon-name><tp:taxon-name-part taxon-name-part-type="order">Hymenoptera</tp:taxon-name-part></tp:taxon-name>, <tp:taxon-name><tp:taxon-name-part taxon-name-part-type="family">Aphelinidae</tp:taxon-name-part></tp:taxon-name>) from Southwest China</article-title><source>Zookeys</source><day>01</day><month>3</month><year>2021</year><volume>1021</volume><fpage>53</fpage><lpage>63</lpage><pub-id pub-id-type="doi">10.3897/zookeys.1021.58962</pub-id></mixed-citation></tp:treatment-meta><tp:nomenclature><tp:taxon-name><object-id xmlns:xlink="http://www.w3.org/1999/xlink" content-type="arpha" xlink:type="simple">D32A37E1-1434-5E15-B73A-D7741590E0DD</object-id>
            <tp:taxon-name-part taxon-name-part-type="genus" reg="Paraphytis">Paraphytis</tp:taxon-name-part>
            <tp:taxon-name-part taxon-name-part-type="species" reg="pseudovittatus">pseudovittatus</tp:taxon-name-part>
            <object-id xmlns:xlink="http://www.w3.org/1999/xlink" content-type="zoobank" xlink:type="simple">http://zoobank.org/FE45DA92-F1FE-4D56-B577-3D5248ED8148</object-id>
          </tp:taxon-name><tp:taxon-authority>Chen &amp; Li</tp:taxon-authority><tp:taxon-status xmlns:xlink="http://www.w3.org/1999/xlink" xlink:type="simple">sp. nov.</tp:taxon-status><xref ref-type="fig" rid="F2">Figs 11–22</xref></tp:nomenclature><tp:treatment-sec sec-type="type material" id="SECID0EEXAE"><title>Type material.</title><p><bold><italic>Holotype</italic></bold>: ♀ [on slide, A-Pa2020020], China, Yunnan Province, Xishuangbanna, Mengla County, Menglun Town (<named-content xmlns:xlink="http://www.w3.org/1999/xlink" content-type="dwc:verbatimCoordinates" xlink:type="simple"><named-content content-type="geo-json" specific-use="{&#34;type&#34;:&#34;Point&#34;,&#34;coordinates&#34;:[101.271833,21.909167]}" id="NCID0ESXAE" xlink:type="simple">21°54.55'N, 101°16.31'E</named-content></named-content>, elevation ca 570 m), 14.v.2019, Zi-long Bai, Zhi-gang Chen, Cheng Wang, Hao Yu leg; deposited in <abbrev xmlns:xlink="http://www.w3.org/1999/xlink" content-type="institution" xlink:title="Langfang Normal University" id="ABBRID0EXXAE" xlink:type="simple">LFNU</abbrev>. <bold><italic>Paratypes</italic></bold>: 1♀ [on slide, A-Pa2020021, <abbrev xmlns:xlink="http://www.w3.org/1999/xlink" content-type="institution" xlink:title="Langfang Normal University" id="ABBRID0E6XAE" xlink:type="simple">LFNU</abbrev>], CHINA, Yunnan Province, Xishuangbanna, Mengla County, Menglun Town (<named-content xmlns:xlink="http://www.w3.org/1999/xlink" content-type="dwc:verbatimCoordinates" xlink:type="simple"><named-content content-type="geo-json" specific-use="{&#34;type&#34;:&#34;Point&#34;,&#34;coordinates&#34;:[101.290167,21.894667]}" id="NCID0EHYAE" xlink:type="simple">21°53.68'N, 101°17.41'E</named-content></named-content>, elevation ca 539 m), 8.v.2019, Zi-long Bai, Ye-jie Lin, Cheng Wang, Yan-feng Tong, Hao Yu leg. 1♀ [on slide, A-Pa2020022, <abbrev xmlns:xlink="http://www.w3.org/1999/xlink" content-type="institution" xlink:title="Langfang Normal University" id="ABBRID0EMYAE" xlink:type="simple">LFNU</abbrev>], CHINA, Yunnan Province, Xishuangbanna, Mengla County, Menglun Town (<named-content xmlns:xlink="http://www.w3.org/1999/xlink" content-type="dwc:verbatimCoordinates" xlink:type="simple"><named-content content-type="geo-json" specific-use="{&#34;type&#34;:&#34;Point&#34;,&#34;coordinates&#34;:[101.279833,21.905667]}" id="NCID0EUYAE" xlink:type="simple">21°54.34'N, 101°16.79'E</named-content></named-content>, elevation ca 618 m), 2.v.2019, Zi-long Bai, Zhi-gang Chen, Cheng Wang, Yan-feng Tong leg. 2♀♀ [on slides, A-Pa2020023, A-Pa2020024, <abbrev xmlns:xlink="http://www.w3.org/1999/xlink" content-type="institution" xlink:title="Langfang Normal University" id="ABBRID0EZYAE" xlink:type="simple">LFNU</abbrev>], CHINA, Yunnan Province, Xishuangbanna, Mengla County, Menglun Town (<named-content xmlns:xlink="http://www.w3.org/1999/xlink" content-type="dwc:verbatimCoordinates" xlink:type="simple"><named-content content-type="geo-json" specific-use="{&#34;type&#34;:&#34;Point&#34;,&#34;coordinates&#34;:[101.278500,21.906167]}" id="NCID0EBZAE" xlink:type="simple">21°54.37'N, 101°16.71'E</named-content></named-content>, elevation ca 623 m), 6.v.2019, Zi-long Bai, Ye-jie Lin, Cheng Wang, Yan-feng Tong, Hao Yu leg. 1♀ [in alcohol, <abbrev xmlns:xlink="http://www.w3.org/1999/xlink" content-type="institution" xlink:title="Langfang Normal University" id="ABBRID0EGZAE" xlink:type="simple">LFNU</abbrev>], CHINA, Yunnan Province, Xishuangbanna, Mengla County, Menglun Town (<named-content xmlns:xlink="http://www.w3.org/1999/xlink" content-type="dwc:verbatimCoordinates" xlink:type="simple"><named-content content-type="geo-json" specific-use="{&#34;type&#34;:&#34;Point&#34;,&#34;coordinates&#34;:[101.288167,21.893167]}" id="NCID0EOZAE" xlink:type="simple">21°53.59'N, 101°17.29'E</named-content></named-content>, elevation ca 546 m), 4.v.2019, Zi-long Bai, Zhi-gang Chen, Cheng Wang, Yan-feng Tong, Hao Yu leg. 1♀ [on slide, A-Pa2020025, <abbrev xmlns:xlink="http://www.w3.org/1999/xlink" content-type="institution" xlink:title="Langfang Normal University" id="ABBRID0ETZAE" xlink:type="simple">LFNU</abbrev>], same data as holotype.</p></tp:treatment-sec><tp:treatment-sec sec-type="diagnosis" id="SECID0EYZAE"><title>Diagnosis.</title><p><italic><tp:taxon-name><tp:taxon-name-part taxon-name-part-type="genus" reg="Paraphytis">Paraphytis</tp:taxon-name-part> <tp:taxon-name-part taxon-name-part-type="species" reg="pseudovittatus">pseudovittatus</tp:taxon-name-part></tp:taxon-name></italic> can be distinguished from other species in this genus by the following combination of characters: antenna with 6 antennomeres; mesoscutum and mesoscutellum each with four dark stripes; forewing with “F” shaped pattern in delta area and intricate mottled pattern posterior to linea calva (Fig. <xref ref-type="fig" rid="F2">18</xref>); <abbrev xmlns:xlink="http://www.w3.org/1999/xlink" xlink:title="funicle segments 3" id="ABBRID0EN1AE" xlink:type="simple">F3</abbrev> obviously longer than wide, clava more than 3.0× as long as wide; and posterior margin of propodeum with 6+5 to 6+6 crenulae.</p></tp:treatment-sec><tp:treatment-sec sec-type="description" id="SECID0ER1AE"><title>Description.</title><p><bold>Female.</bold> Holotype. Length 0.8 <abbrev xmlns:xlink="http://www.w3.org/1999/xlink" xlink:title="millimetres" id="ABBRID0EZ1AE" xlink:type="simple">mm</abbrev>.</p><p><bold><italic>Coloration</italic></bold> (Fig. <xref ref-type="fig" rid="F2">11</xref>). Head mostly pale yellow, with upper margin and lateral margins of occipital foramen brown. Ocelli orange red. Setae on head dark. Antenna generally yellow, funicle segments with brownish suffusion, clava brown. Mandible (Fig. <xref ref-type="fig" rid="F2">13</xref>) with distal proximal brown to dark brown. Pronotum yellow except posterior margin dark. General coloration of mesosoma pale yellow, but with a distinctive pattern of dark markings as followings: midlobe of mesoscutum and mesoscutellum each with a pair of submedian longitudinal stripes and two stripes on lateral sides (Figs <xref ref-type="fig" rid="F2">11</xref>, <xref ref-type="fig" rid="F2">16</xref>); central region of metanotum with a transverse band; propodeum with a broad “V” shaped band along posterior margin. Forewing (Fig. <xref ref-type="fig" rid="F2">18</xref>) with delta area having “F” shaped pattern formed by dark and hyaline setae and dark membrane; disc with intricate pattern posterior to linea calva formed by a transparent round patch and other irregular transparent and dark patches (Fig. <xref ref-type="fig" rid="F2">18</xref>). Legs (Fig. <xref ref-type="fig" rid="F2">20</xref>) mostly pale yellow; coxae and femur more pale brown; tibiae with two brown rings, with basal rings at protibiae opened on dorsal surface; tarsomeres yellowish brown and with basitarsi darker. Metasoma mostly pale yellow, except the following: petiole dark except sides, with a dark band along posterior margin of Gt<sub>1</sub>, Gt<sub>2–5</sub> with a dark patch on each side; Gt<sub>2</sub> with two brownish blotches on sides interior to the dark patches; cercal plates brown; ovipositor brown.</p><p><bold><italic>Head</italic></bold> (Fig. <xref ref-type="fig" rid="F2">12</xref>), in frontal view 0.7× as high as wide; weakly reticulated. Frontovertex 0.3× head width, with about 30 coarse and brown setae. Ocellar triangle with apical angle 76°. Mandible bidentate (Fig. <xref ref-type="fig" rid="F2">13</xref>). Antenna (Fig. <xref ref-type="fig" rid="F2">15</xref>) with 6 antennomeres, scape 5.5× as long as wide, slightly longer than clava; pedicel 1.6× as long as wide, about as long as <abbrev xmlns:xlink="http://www.w3.org/1999/xlink" xlink:title="funicle segments 3" id="ABBRID0EZ3AE" xlink:type="simple">F3</abbrev>; <abbrev xmlns:xlink="http://www.w3.org/1999/xlink" xlink:title="funicle segments 1" id="ABBRID0E43AE" xlink:type="simple">F1</abbrev> triangular, ventral margin longer than dorsal margin, about as long as wide; <abbrev xmlns:xlink="http://www.w3.org/1999/xlink" xlink:title="funicle segments 2" id="ABBRID0EB4AE" xlink:type="simple">F2</abbrev> with dorsal margin a little longer than ventral margin, 0.5× as long as wide, as long as <abbrev xmlns:xlink="http://www.w3.org/1999/xlink" xlink:title="funicle segments 1" id="ABBRID0EF4AE" xlink:type="simple">F1</abbrev>; <abbrev xmlns:xlink="http://www.w3.org/1999/xlink" xlink:title="funicle segments 3" id="ABBRID0EJ4AE" xlink:type="simple">F3</abbrev> cylindrical, 1.3× as long as wide, 3.4× as long as and 1.2× as wide as <abbrev xmlns:xlink="http://www.w3.org/1999/xlink" xlink:title="funicle segments 2" id="ABBRID0EN4AE" xlink:type="simple">F2</abbrev>; clava 3.2× as long as wide, 2.8× the length of <abbrev xmlns:xlink="http://www.w3.org/1999/xlink" xlink:title="funicle segments 3" id="ABBRID0ER4AE" xlink:type="simple">F3</abbrev>. <abbrev xmlns:xlink="http://www.w3.org/1999/xlink" xlink:title="funicle segments 3" id="ABBRID0EV4AE" xlink:type="simple">F3</abbrev> and clava each with 2 and 6 longitudinal sensilla. Measurements, length (width): scape 137.5 (25); pedicel 40 (25); <abbrev xmlns:xlink="http://www.w3.org/1999/xlink" xlink:title="funicle segments 1" id="ABBRID0EZ4AE" xlink:type="simple">F1</abbrev> 12.5 (15); <abbrev xmlns:xlink="http://www.w3.org/1999/xlink" xlink:title="funicle segments 2" id="ABBRID0E44AE" xlink:type="simple">F2</abbrev> 12.5 (27.5); <abbrev xmlns:xlink="http://www.w3.org/1999/xlink" xlink:title="funicle segments 3" id="ABBRID0EB5AE" xlink:type="simple">F3</abbrev> 42.5 (32.5); clava 120 (37.5).</p><p><bold><italic>Mesosoma</italic></bold> (Figs <xref ref-type="fig" rid="F2">16</xref>, <xref ref-type="fig" rid="F2">17</xref>). Dorsum of mesosoma faintly reticulate, with sculpture on dark areas more evident. Mesoscutum with midlobe 0.6× as long as wide, about as long as mesoscutellum, and with 14 setae in 4 lines; lateral lobe of mesoscutum with 4 setae; axilla with 1 seta; mesoscutellum 0.5× as long as wide, with 2 pairs of setae. Distance between anterior pair of scutellar setae 1.3× that between posterior pair. Placoid sensilla just mesad of and slightly posterior to anterior scutellar setae, and distance between sensilla equal to distance between posterior scutellar setae. Propodeum with a thin seta (Fig. <xref ref-type="fig" rid="F2">16</xref>, inset) anterior to propodeal spiracle, 2.6× length of metanotum, and bearing 6+5 crenulae (Fig. <xref ref-type="fig" rid="F2">17</xref>) on posterior margin.</p><p><bold><italic>Wings</italic>.</bold> Forewing (Fig. <xref ref-type="fig" rid="F2">18</xref>) 2.6× as long as wide; marginal setae 0.1× wing width. Costal cell 0.6× the length of marginal vein, with a row of fine setae and 4 coarse setae near apex; submarginal vein (Fig. <xref ref-type="fig" rid="F2">19</xref>) with 5 setae and 17 bullae; marginal vein with 10 setae along anterior margin; basal cell with about 40 dark setae. Hind wing hyaline, 4.7× as long as wide, with marginal setae 0.4× wing width. Measurements, length (width): forewing 870 (340); costal cell 170; submarginal vein 150; marginal vein 280; stigma vein 17.5; hind wing 660 (140); marginal setae of hind wing 50.</p><p><bold><italic>Legs</italic></bold> (Fig. <xref ref-type="fig" rid="F2">20</xref>). Mesotibial spur slightly shorter than corresponding basitarsus. Length measurements: mesotibia 210; mesotibial spur 80; mesobasitarsus 85.</p><p><bold><italic>Metasoma</italic></bold> (Fig. <xref ref-type="fig" rid="F2">21</xref>). Petiole strongly reticulated on central pigmented area just below the crenulae. Gt<sub>1–5</sub> with reticulations on lateral sides, and bearing some setae on each reticulated area, setation as followings: Gt<sub>1</sub> with 3 setae on each side, Gt<sub>2–5</sub> with 4 setae on each side respectively, Gt<sub>6</sub> with 10 setae between spiracles, Gt<sub>7</sub> with 17 setae, Gt<sub>8</sub> with 14 setae. Ovipositor originating from Gt<sub>2</sub>, 1.9× as long as mesotibia, and slightly exerted. Second valvifer 3.9× as long as third valvula; the latter with some hyaline setae apically, and slightly shorter than mesobasitarsus. Length measurements: ovipositor 390; second valvifer 310; third valvula 80.</p><p><bold>Male.</bold> Unknown.</p></tp:treatment-sec><tp:treatment-sec sec-type="variation" id="SECID0EUAAG"><title>Variation.</title><p>Mandible bidentate, but a paratype specimen with mandible having a small denticulation attached to ventral tooth (Fig. <xref ref-type="fig" rid="F2">14</xref>). Scape 5.0–5.7× as long as wide, clava 3.0–3.6× as long as wide. Midlobe of mesoscutum bearing 12–15 setae. Forewing 2.4–2.7× as long as wide, hind wing 4.5–4.9× as long as wide. Posterior margin of propodeum with 6+5 to 6+6 crenulae (Figs <xref ref-type="fig" rid="F2">17</xref>, <xref ref-type="fig" rid="F2">22</xref>). Gt<sub>8</sub> bearing 10–14 setae. Ovipositor 1.6–2.1× as long as mesotibia.</p></tp:treatment-sec><tp:treatment-sec sec-type="remarks" id="SECID0EIBAG"><title>Remarks.</title><p>This species is similar to <italic><tp:taxon-name><tp:taxon-name-part taxon-name-part-type="genus" reg="Paraphytis">Paraphytis</tp:taxon-name-part> <tp:taxon-name-part taxon-name-part-type="species" reg="vittatus">vittatus</tp:taxon-name-part></tp:taxon-name></italic> Compere in having a similar body colour. It can be separated from the latter by differences listed in the key. Apart from these differences, the new species has <abbrev xmlns:xlink="http://www.w3.org/1999/xlink" xlink:title="funicle segments 3" id="ABBRID0EZBAG" xlink:type="simple">F3</abbrev> obviously longer than wide (vs as long as or slightly wider than long), clava relatively slender, more than 3.0× (3.0–3.6×) as long as wide (vs about 2.5× as long as wide), propodeum bearing 6+5 to 6+6 crenulae on the posterior margin (vs only 4+4 to 4+5 crenulae).</p><fig id="F2" position="float" orientation="portrait"><object-id xmlns:xlink="http://www.w3.org/1999/xlink" content-type="doi" xlink:type="simple">10.3897/zookeys.1021.58962.figures11-22</object-id><object-id xmlns:xlink="http://www.w3.org/1999/xlink" content-type="arpha" xlink:type="simple">578DDCF0-E9A8-5842-B9FE-01F9ADC62DD1</object-id><label>Figures 11–22.</label><caption><p><italic><tp:taxon-name><tp:taxon-name-part taxon-name-part-type="genus" reg="Paraphytis">Paraphytis</tp:taxon-name-part> <tp:taxon-name-part taxon-name-part-type="species" reg="pseudovittatus">pseudovittatus</tp:taxon-name-part></tp:taxon-name></italic> sp. nov., holotype female (except Figs <xref ref-type="fig" rid="F2">14</xref>, <xref ref-type="fig" rid="F2">22</xref>) <bold>11</bold> body, dorsal view <bold>12</bold> head, frontal view <bold>13</bold> mandible <bold>14</bold> mandible, paratype <bold>15</bold> antenna <bold>16</bold> mesosoma and propodeal seta <bold>17</bold> crenulae <bold>18</bold> forewing <bold>19</bold> submarginal vein <bold>20</bold> legs <bold>21</bold> gaster <bold>22</bold> crenulae, paratype.</p></caption><graphic xmlns:xlink="http://www.w3.org/1999/xlink" xlink:href="zookeys-1021-053-g002.jpg" position="float" orientation="portrait" xlink:type="simple" id="oo_515318.jpg"><uri content-type="original_file" xlink:type="simple">https://binary.pensoft.net/fig/515318</uri></graphic></fig></tp:treatment-sec><tp:treatment-sec sec-type="host" id="SECID0EVDAG"><title>Host.</title><p>Unknown.</p></tp:treatment-sec><tp:treatment-sec sec-type="etymology" id="SECID0E1DAG"><title>Etymology.</title><p>From the Latin prefix <italic>pseudo</italic>-, and <italic><tp:taxon-name><tp:taxon-name-part taxon-name-part-type="genus" reg="Paraphytis"/><tp:taxon-name-part taxon-name-part-type="species" reg="vittatus">vittatus</tp:taxon-name-part></tp:taxon-name></italic> reference to the fact that this species is easily confused with <italic><tp:taxon-name><tp:taxon-name-part taxon-name-part-type="genus" reg="Paraphytis">P.</tp:taxon-name-part> <tp:taxon-name-part taxon-name-part-type="species" reg="vittatus">vittatus</tp:taxon-name-part></tp:taxon-name></italic>.</p></tp:treatment-sec><tp:treatment-sec sec-type="distribution" id="SECID0EXEAG"><title>Distribution.</title><p>China (Xishuangbanna of Yunnan Province).</p></tp:treatment-sec></tp:taxon-treatment>
